# Supplementary material for: Near-Infrared Spectroscopy-Based Phenomics Data Can Improve Genomic Prediction of Agronomic and Grain Quality Traits Across Multi-Environment Sorghum Hybrid Trials
Source: Plants (Basel). 2025 Sep 15;14(18):2871. doi: 10.3390/plants14182871 (PMC12473895; doi:10.3390/plants14182871)
Supplement: Supplementary file 1 [file plants-14-02871-s001.zip]

Archive with 1 entries (1 files):
- plants-3822776-supplementary.pdf
